# Supplementary material for: Social Determinants in Self-Protective Behavior Related to COVID-19: Association Rule–Mining Study
Source: JMIR Public Health Surveill. 2022 Jun 15;8(6):e34020. doi: 10.2196/34020 (PMC9202654; doi:10.2196/34020)
Supplement: Multimedia Appendix 1 [file publichealth_v8i6e34020_app1.xlsx]

## Sheet: Timepoint1
email_address		email_address	""
first_name		first_name	""
last_name		last_name	""
custom_1		custom_1	""
Quero participar!	Response	consent	Sim, claro!	Não quero participar, obrigado(a).	1	0
Quais são as duas primeiras letras do seu nome? (p.ex., se você se chama 'José', digite "JO")	Open-Ended Response	name_letters	string
Quais sãos as duas primeiras letras do nome da sua mãe? (p.ex., se ela se chama 'Maria', digite "MA")	Open-Ended Response	mother_letters	string
Qual é o seu sexo (biológico)?	Response	sex	Feminino	Masculino	1	0
Qual é a data do seu nascimento?	Nascimento	date_birth	dd/mm/yyyy
Quantos anos de idade você tem?	Open-Ended Response	age_y	numeric
Qual é o seu grau de instrução (escolaridade)?	Response	education	Analfabeto/Fundamental I incompleto (Primário incompleto)	Fundamental I completo/Fundamental II incompleto (Primário Completo/Ginásio incompleto)	Fundamental completo/Médio incompleto (Ginásio Completo/Colegial incompleto)	Médio completo (Colegial completo)/Superior incompleto	Superior completo	Mestrado	Doutorado	0	1	2	3	4	5	6
Em qual estado você mora hoje?	Response	state_br	Acre	Alagoas	Amapá	Amazonas	Bahia	Ceará	Distrito Federal	Espírito Santo	Goiás	Maranhão	Mato Grosso	Mato Grosso do Sul	Minas Gerais	Pará	Paraíba	Paraná	Pernambuco	Piauí	Rio de Janeiro	Rio Grande do Norte	Rio Grande do Sul	Rondônia	Roraima	Santa Catarina	São Paulo	Sergipe	Tocantins	1	2	3	4	5	6	7	8	9	10	11	12	13	14	15	16	17	18	19	20
Em qual município você mora? (escreva abaixo)	Open-Ended Response	city_br	string
Qual é o seu estado civil?	Response	marital_status	Solteiro(a)	Casado(a)/Vive junto	Separado(a)/Divorciado(a)	Viúvo(a)	0	1	2	3
Qual é a sua ocupação/profissão atual? (escreva na caixa abaixo)	Open-Ended Response	occupation	string
Qual é o seu tipo de trabalho?	Response	work_type	Desempregado(a)	Profissional Liberal	Autônomo(a)	Assalariado(a)	Empresário(a)	Servidor(a) público(a)	0	1	2	3	4	5
Algum(a) médico(a) ou outro(a) profissional da saúde já lhe diagnosticou como tendo algum transtorno mental (depressão, ansiedade, TDAH etc.)?	Response	mental_disorder	Sim	Não	1	0
Se sim, marque todos os que se aplicarem à sua condição mental atual ou à algum momento da sua vida. Você já recebeu diagnóstico de Transtorno (de)...? (assinale quantos forem necessários)	Abuso de Substâncias e Transtornos Aditivos	addiction	Sim	Não	1	0
	Alimentar (Bulimia, Anorexia etc.)	eat_disorder	Sim	Não	1	0
	Ansiedade Generalizada	anxiety_generalized	Sim	Não	1	0
	Ansiedade Social (Fobia Social)	anxiety_social	Sim	Não	1	0
	Bipolar	bipolar_disorder	Sim	Não	1	0
	Conduta	conduct_disorder	Sim	Não	1	0
	Déficit de Atenção/Hiperatividade (TDAH)	adhd	Sim	Não	1	0
	Depressão	depression	Sim	Não	1	0
	Disfórico Pré-menstrual	premenstrual_MDD	Sim	Não	1	0
	Depressão Pós-parto	postpartum_depression	Sim	Não	1	0
	Específico da Aprendizagem (Dislexia, Discalculia etc.)	learning_specific_disorder	Sim	Não	1	0
	Espectro Autista	autism	Sim	Não	1	0
	Espectro da Esquizofrenia	schizophrenia	Sim	Não	1	0
	Estresse Pós-traumático	ptsd	Sim	Não	1	0
	Insônia	insomnia	Sim	Não	1	0
	Neurocognitivo (Doença de Alzheimer, Degeneração lobar frontotemporal, Doença com corpos de Lewy, Doença vascular, Lesão cerebral traumática, Infecção por HIV, Doença de príon, Doença de Parkinson, Doença de Huntington etc.)	neurocognitive_any_disorder	Sim	Não	1	0
	Obsessivo-compulsivo	ocd	Sim	Não	1	0
	Pânico	panic	Sim	Não	1	0
	Personalidade	personality	Sim	Não	1	0
	Psicótico	psychotic	Sim	Não	1	0
	Sintomas Somáticos	somatic_symptom_disorder	Sim	Não	1	0
	Outro tipo de transtorno mental não listado acima	other_mental_disorder	Sim	Não	1	0
Selecione apenas as experiências que você tenha ou tem vivido, NOS ÚLTIMOS 14 DIAS. Marque quantas experiências se aplicarem à sua vivência, nos últimos 14 dias.	Apresentei uma febre persistente (>38◦C por pelo menos 1 dia)	fever	Sim	Não	1	0
	Tive calafrios	chills	Sim	Não	1	0
	Tive dor de cabeça	headache	Sim	Não	1	0
	Senti alguma dor muscular	myalgia	Sim	Não	1	0
	Apresentei tosse	cough	Sim	Não	1	0
	Tive dificuldade para respirar	breathing_difficulty	Sim	Não	1	0
	Senti tonteira	dizziness	Sim	Não	1	0
	Apresentei coriza ("nariz escorrendo")	coryza	Sim	Não	1	0
	Tive dor de garganta	sore_throat	Sim	Não	1	0
	Senti como se meu peito estivesse pressionado	chest_pressure	Sim	Não	1	0
	Meus lábios ou rosto ficaram da cor roxa	bluish_lips_face	Sim	Não	1	0
	Me consultei com um(a) médico(a)	consultation_w_doctor	Sim	Não	1	0
	Fiquei hospitalizado(a), internado(a)	hospitalization	Sim	Não	1	0
	Fui testado(a) para a COVID-19	tested_for_covid19	Sim	Não	1	0
	Fui diagnosticado(a) positivamente com a COVID-19	positive_for_covid19	Sim	Não	1	0
	Fui colocado(a) em quarentena por um(a) profissional de saúde	ordered_quarantine	Sim	Não	1	0
	Tive contato direto com uma pessoa com infecção confirmada de COVID-19	contact_w_case	Sim	Não	1	0
	Tenho um familiar ou amigo próximo que teve confirmação da COVID-19	have_family-friend_w_covid19	Sim	Não	1	0
	Tenho muito medo de transmitir o vírus que causa a COVID-19 para alguém da minha família	fear_of_transmitting_family	Sim	Não	1	0
	Perdi um familiar ou amigo(a) próximo(a) por causa da COVID-19	lost_family-friend	Sim	Não	1	0
	Estou trabalhando(home office)/estudando de casa	work_homeoffice_now	Sim	Não	1	0
	Já trabalhava de casa (home office) antes da pandemia de COVID-19	work_homeoffice_before	Sim	Não	1	0
	Estou trabalhando em carga horária reduzida ou em escala de trabalho	work_reduced_hours	Sim	Não	1	0
	Não estou trabalhando/estudando em casa, mas estou empregado(a)/matriculado(a) e retornarei às minhas atividades assim que o decreto de isolamento social terminar	work_awaitingofficialrelease	Sim	Não	1	0
	Continuo saindo de casa para trabalhar, normalmente	work_notchanged	Sim	Não	1	0
	Preciso sair para trabalhar, mas tenho medo da COVID-19	working_fearing_covid19	Sim	Não	1	0
	Trabalho diretamente com o diagnóstico e/ou tratamento de pessoas com a COVID-19	direct_work_force_covid19	Sim	Não	1	0
	Quando saio de casa, mantenho pelo menos 1 metro de distância das pessoas	when_out_1m_distance	Sim	Não	1	0
	Quando saio de casa, uso álcool em gel (70%) ou lavo as mãos por, pelo menos, 20 segundos, sempre que possível	when_out_washhands_usealcohol	Sim	Não	1	0
	Evito ao máximo tocar o meu rosto, especialmente quando saio de casa	when_out_avoidfacetouching	Sim	Não	1	0
	Tomo muito cuidado para não tocar em nada depois de tossir ou ver alguém tossindo	not_touching_aftercoughing	Sim	Não	1	0
	Só saio de casa se for extremamente necessário e usando máscara de proteção	out_only_necessary_w_mask	Sim	Não	1	0
	Saio de casa normalmente, como fazia antes da COVID-19	out_normally	Sim	Não	1	0
	Comecei a usar programas e/ou aplicativos de reunião por vídeo online com grande frequência	increase_videoconferecing	Sim	Não	1	0
	Sinto que a qualidade do relacionamento entre as pessoas dentro de casa melhorou	improved_home_relations	Sim	Não	1	0
	Sinto que a qualidade do relacionamento entre as pessoas dentro de casa piorou	worse_home_relations	Sim	Não	1	0
	Me sinto mais produtivo(a) no trabalho	increase_work_productivity	Sim	Não	1	0
	Me sinto menos produtivo(a) no trabalho	worse_work_productivity	Sim	Não	1	0
	Recebi auxílio financeiro do governo para me manter	government_financial_aid	Sim	Não	1	0
	Recebi ajuda de amigos ou vizinhos para me manter	help_from_friends-neighbours	Sim	Não	1	0
	Recebi ajuda de voluntários para me manter	help_from_volunteers	Sim	Não	1	0
	Fui a um hospital ou clínica, mas não conseguiram me atender por excesso de pacientes	no_medicalhelp_collapse	Sim	Não	1	0
	Concordo com as medidas de isolamento social (horizontal)	agree_socialdistancing	Sim	Não	1	0
	Não concordo com as medidas de isolamento social (horizontal)	notagree_socialdistancing	Sim	Não	1	0
	Eu confio nas informações sobre a COVID-19 que estou assistindo na Televisão e ouvindo no Rádio	trust_TV_radio	Sim	Não	1	0
	Eu confio nas informações sobre a COVID-19 que recebo pela Internet (redes sociais, whatsapp etc.)	trust_internet	Sim	Não	1	0
	Estou confuso(a) sobre como me proteger da COVID-19	confuse_howtoprotectoneself	Sim	Não	1	0
	Tenho muito medo de não conseguir lidar com dificuldades financeiras já presentes ou vindouras	fear_financialstruggle	Sim	Não	1	0
	Fiz alguma doação para ajudar no combate à COVID-19	donation_covid19	Sim	Não	1	0
	Fiz trabalho voluntário para ajudar no combate à COVID-19	volunteering_covid19	Sim	Não	1	0
	Acho que a COVID-19 é uma infecção leve	covid19_mild_infection	Sim	Não	1	0
	Acho que a COVID-19 é uma infecção grave	covid19_severe_infection	Sim	Não	1	0
	Acredito que os prejuízos econômicos relacionados ao isolamento social serão passageiros (superados em até 1 ano ou 2 anos depois da abertura completa das atividades econômicas)	economicstruggle_over_soon	Sim	Não	1	0
	Acredito que os prejuízos econômicos relacionados ao isolamento social serão mais duradouros (superados em, no mínimo, 2 anos ou mais)	economicalstruggle_long	Sim	Não	1	0
	O isolamento social aumentou a violência ao meu redor (casa e/ou vizinhança)	increase_violence	Sim	Não	1	0
[truncated: 7 more columns]

## Sheet: Timepoint2
email_address
first_name
last_name
custom_1
Quero participar!	Response
Quais são as duas primeiras letras do seu nome? (p.ex., se você se chama 'José', digite "JO")	Open-Ended Response
Quais sãos as duas primeiras letras do nome da sua mãe? (p.ex., se ela se chama 'Maria', digite "MA")	Open-Ended Response
Qual é o seu sexo (biológico)?	Response
Qual é a data do seu nascimento?	Nascimento
Quantos anos de idade você tem?	Open-Ended Response
Qual é o seu grau de instrução (escolaridade)?	Response
Em qual estado você mora hoje?	Response
Em qual município você mora? (escreva abaixo)	Open-Ended Response
Qual é o seu estado civil?	Response
Qual é a sua ocupação/profissão atual? (escreva na caixa abaixo)	Open-Ended Response
Qual é o seu tipo de trabalho?	Response
Algum(a) médico(a) ou outro(a) profissional da saúde já lhe diagnosticou como tendo algum transtorno mental (depressão, ansiedade, TDAH etc.)?	Response
Se sim, marque todos os que se aplicarem à sua condição mental atual ou à algum momento da sua vida. Você já recebeu diagnóstico de Transtorno (de)...? (assinale quantos forem necessários)	Abuso de Substâncias e Transtornos Aditivos
	Alimentar (Bulimia, Anorexia etc.)
	Ansiedade Generalizada
	Ansiedade Social (Fobia Social)
	Bipolar
	Conduta
	Déficit de Atenção/Hiperatividade (TDAH)
	Depressão
	Disfórico Pré-menstrual
	Depressão Pós-parto
	Específico da Aprendizagem (Dislexia, Discalculia etc.)
	Espectro Autista
	Espectro da Esquizofrenia
	Estresse Pós-traumático
	Insônia
	Neurocognitivo (Doença de Alzheimer, Degeneração lobar frontotemporal, Doença com corpos de Lewy, Doença vascular, Lesão cerebral traumática, Infecção por HIV, Doença de príon, Doença de Parkinson, Doença de Huntington etc.)
	Obsessivo-compulsivo
	Pânico
	Personalidade
	Psicótico
	Sintomas Somáticos
	Outro tipo de transtorno mental não listado acima
Selecione apenas as experiências que você tenha ou tem vivido, NOS ÚLTIMOS 14 DIAS. Marque quantas experiências se aplicarem à sua vivência, nos últimos 14 dias.	Apresentei uma febre persistente (>38◦C por pelo menos 1 dia)
	Tive calafrios
	Tive dor de cabeça
	Senti alguma dor muscular
	Apresentei tosse
	Tive dificuldade para respirar
	Senti tonteira
	Apresentei coriza ("nariz escorrendo")
	Tive dor de garganta
	Senti como se meu peito estivesse pressionado
	Meus lábios ou rosto ficaram da cor roxa
	Me consultei com um(a) médico(a)
	Fiquei hospitalizado(a), internado(a)
	Fui testado(a) para a COVID-19
	Fui diagnosticado(a) positivamente com a COVID-19
	Fui colocado(a) em quarentena por um(a) profissional de saúde
	Tive contato direto com uma pessoa com infecção confirmada de COVID-19
	Tenho um familiar ou amigo próximo que teve confirmação da COVID-19
	Tenho muito medo de transmitir o vírus que causa a COVID-19 para alguém da minha família
	Perdi um familiar ou amigo(a) próximo(a) por causa da COVID-19
	Estou trabalhando(home office)/estudando de casa
	Já trabalhava de casa (home office) antes da pandemia de COVID-19
	Estou trabalhando em carga horária reduzida ou em escala de trabalho
	Não estou trabalhando/estudando em casa, mas estou empregado(a)/matriculado(a) e retornarei às minhas atividades assim que o decreto de isolamento social terminar
	Continuo saindo de casa para trabalhar, normalmente
	Preciso sair para trabalhar, mas tenho medo da COVID-19
	Trabalho diretamente com o diagnóstico e/ou tratamento de pessoas com a COVID-19
	Quando saio de casa, mantenho pelo menos 1 metro de distância das pessoas
	Quando saio de casa, uso álcool em gel (70%) ou lavo as mãos por, pelo menos, 20 segundos, sempre que possível
	Evito ao máximo tocar o meu rosto, especialmente quando saio de casa
	Tomo muito cuidado para não tocar em nada depois de tossir ou ver alguém tossindo
	Só saio de casa se for extremamente necessário e usando máscara de proteção
	Saio de casa normalmente, como fazia antes da COVID-19
	Comecei a usar programas e/ou aplicativos de reunião por vídeo online com grande frequência
	Sinto que a qualidade do relacionamento entre as pessoas dentro de casa melhorou
	Sinto que a qualidade do relacionamento entre as pessoas dentro de casa piorou
	Me sinto mais produtivo(a) no trabalho
	Me sinto menos produtivo(a) no trabalho
	Recebi auxílio financeiro do governo para me manter
	Recebi ajuda de amigos ou vizinhos para me manter
	Recebi ajuda de voluntários para me manter
	Fui a um hospital ou clínica, mas não conseguiram me atender por excesso de pacientes
	Concordo com as medidas de isolamento social (horizontal)
	Não concordo com as medidas de isolamento social (horizontal)
	Eu confio nas informações sobre a COVID-19 que estou assistindo na Televisão e ouvindo no Rádio
	Eu confio nas informações sobre a COVID-19 que recebo pela Internet (redes sociais, whatsapp etc.)
	Estou confuso(a) sobre como me proteger da COVID-19
	Tenho muito medo de não conseguir lidar com dificuldades financeiras já presentes ou vindouras
	Fiz alguma doação para ajudar no combate à COVID-19
	Fiz trabalho voluntário para ajudar no combate à COVID-19
	Acho que a COVID-19 é uma infecção leve
	Acho que a COVID-19 é uma infecção grave
	Acredito que os prejuízos econômicos relacionados ao isolamento social serão passageiros (superados em até 1 ano ou 2 anos depois da abertura completa das atividades econômicas)
	Acredito que os prejuízos econômicos relacionados ao isolamento social serão mais duradouros (superados em, no mínimo, 2 anos ou mais)
	O isolamento social aumentou a violência ao meu redor (casa e/ou vizinhança)
